# Supplementary material for: The Association Between Mediterranean Diet -Related Health Literacy, Cooking Skills and Mediterranean Diet Adherence in the Spanish Population
Source: Nutrients. 2026 Jan 12;18(2):235. doi: 10.3390/nu18020235 (PMC12845093; doi:10.3390/nu18020235)
Supplement: Supplementary file 1 [file nutrients-18-00235-s001.zip]

Archive with 2 entries (2 files):
- File 1 – STROBE checklist for cross-sectional studies.pdf
- File-3_ Tool4MEDLife_Analysis.py..txt
